# Supplementary material for: Hydroethanolic Extracts of Raspberry (Rubus idaeus) Pomace as Ingredients of Functional Foods: Characterization and Effect of Gastrointestinal Digestion
Source: Plants (Basel). 2025 Aug 7;14(15):2444. doi: 10.3390/plants14152444 (PMC12349386; doi:10.3390/plants14152444)
Supplement: Supplementary file 1 [file plants-14-02444-s001.zip]

Archive with 1 entries (1 files):
- plants-3773748-supplementary.pdf
